# Supplementary material for: GSTO2 Isoforms Participate in the Oxidative Regulation of the Plasmalemma in Eutherian Spermatozoa during Capacitation
Source: Antioxidants (Basel). 2019 Nov 29;8(12):601. doi: 10.3390/antiox8120601 (PMC6943649; doi:10.3390/antiox8120601)
Supplement: Supplementary file 1 [file antioxidants-08-00601-s001.zip]

Archive with 13 entries (10 files):
- Antioxidants 631334 Supplementary Figures/
- Antioxidants 631334 Supplementary Figures/Supplementary Figure 4.pdf
- __MACOSX/
- __MACOSX/Antioxidants 631334 Supplementary Figures/
- __MACOSX/Antioxidants 631334 Supplementary Figures/._Supplementary Figure 4.pdf
- Antioxidants 631334 Supplementary Figures/Supplementary Figure 5.pdf
- __MACOSX/Antioxidants 631334 Supplementary Figures/._Supplementary Figure 5.pdf
- Antioxidants 631334 Supplementary Figures/Supplementary Figure 2.pdf
- __MACOSX/Antioxidants 631334 Supplementary Figures/._Supplementary Figure 2.pdf
- Antioxidants 631334 Supplementary Figures/Supplementary Figure 3.pdf
- __MACOSX/Antioxidants 631334 Supplementary Figures/._Supplementary Figure 3.pdf
- Antioxidants 631334 Supplementary Figures/Supplementary Figure 1.pdf
- __MACOSX/Antioxidants 631334 Supplementary Figures/._Supplementary Figure 1.pdf
